# Supplementary material for: Genomic insights into adaptations to survival and toxicity of cyanobacteria in hot springs: a study comprising cyanobacterial genomes from Europe, Iceland, and Central Asia
Source: PeerJ. 2026 Jun 3;14:e21284. doi: 10.7717/peerj.21284 (PMC13242192; doi:10.7717/peerj.21284)
Supplement: Supplemental Information 2 [file peerj-14-21284-s002.zip]

Archive with 24 entries (18 files):
- Calothrix_thermalis/
- Calothrix_thermalis/KBase_derived_Calothrix_thermalis.gbff
- Calothrix_thermalis/KBase_object_details_natalia_kh_23_narrative_1751985581559_Calothrix_thermalis_v9.json
- Calothrix_thermalis/README.txt
- Nostoc_edaphicum/
- Nostoc_edaphicum/KBase_derived_Nostoc_edaphicum.gbff
- Nostoc_edaphicum/KBase_object_details_natalia_kh_23_narrative_1751985581559_Nostoc_edaphicum_v6.json
- Nostoc_edaphicum/README.txt
- Thermoleptolyngbya_hindakiae/
- Thermoleptolyngbya_hindakiae/KBase_derived_Thermoleptolyngbya_hindakiae.gbff
- Thermoleptolyngbya_hindakiae/KBase_object_details_natalia_kh_23_narrative_1751985581559_Thermoleptolyngbya_hindakiae_v6.json
- Thermoleptolyngbya_hindakiae/README.txt
- Hillbrichtia_pamiria (1)/
- Hillbrichtia_pamiria (1)/KBase_derived_Hillbrichtia_pamiria.gbff
- Hillbrichtia_pamiria (1)/KBase_object_details_natalia_kh_23_narrative_1751985581559_Hillbrichtia_pamiria_v6.json
- Hillbrichtia_pamiria (1)/README.txt
- Amphirytos_necridicus/
- Amphirytos_necridicus/KBase_derived_Amphirytos_necridicus.gbff
- Amphirytos_necridicus/KBase_object_details_natalia_kh_23_narrative_1751985581559_Amphirytos_necridicus_v6.json
- Amphirytos_necridicus/README.txt
- Anabaena_lutea/
- Anabaena_lutea/KBase_derived_Anabaena_lutea.gbff
- Anabaena_lutea/KBase_object_details_natalia_kh_23_narrative_1751985581559_Anabaena_lutea_v6.json
- Anabaena_lutea/README.txt
