# Supplementary material for: Genomic insights into adaptations to survival and toxicity of cyanobacteria in hot springs: a study comprising cyanobacterial genomes from Europe, Iceland, and Central Asia
Source: PeerJ. 2026 Jun 3;14:e21284. doi: 10.7717/peerj.21284 (PMC13242192; doi:10.7717/peerj.21284)
Supplement: Supplemental Information 2 [file peerj-14-21284-s002.zip › Thermoleptolyngbya_hindakiae/KBase_object_details_natalia_kh_23_narrative_1751985581559_Thermoleptolyngbya_hindakiae_v6.json]

{
    "metadata": [
        [
            4,
            "Thermoleptolyngbya_hindakiae",
            "KBaseGenomes.Genome-11.1",
            "2025-07-08T14:40:35+0000",
            6,
            "natalia_kh_23",
            222168,
            "natalia_kh_23:narrative_1751985581559",
            "b83e85f73fb4204770e0a883a9a084f5",
            18616766,
            {
                "Assembly Object": "201796/117/2",
                "Domain": "Unknown",
                "GC content": "0.433",
                "GTDB_lineage": "d__Bacteria;p__Cyanobacteriota;c__Cyanobacteriia;o__Cyanobacteriales;f__Oscillatoriaceae;g__;s__",
                "GTDB_source_ver": "214.1",
                "GTDB_taxon_id": "f__Oscillatoriaceae",
                "Genetic code": "0",
                "Genome Type": "Unknown",
                "MD5": "f715b0ed7460350ac68300b1d7e0fec8",
                "Name": "Unknown",
                "Number contigs": "41",
                "Number of CDS": "5200",
                "Number of Genome Level Warnings": "8",
                "Number of Protein Encoding Genes": "5200",
                "Size": "6634043",
                "Source": "DRAM annotation pipeline",
                "Source ID": "t1_scaffold_LH23.fa_assembly.min_contig_length1000bp_DRAM.RAST",
                "Taxonomy": "d__Bacteria;p__Cyanobacteriota;c__Cyanobacteriia;o__Cyanobacteriales;f__Oscillatoriaceae;g__;s__"
            }
        ]
    ],
    "provenance": [
        {
            "copied": "201796/11/6",
            "copy_source_inaccessible": 0,
            "created": "2025-03-14T06:42:39+0000",
            "creator": "natalia_kh_23",
            "epoch": 1741934559941,
            "extracted_ids": {},
            "info": [
                4,
                "Thermoleptolyngbya_hindakiae",
                "KBaseGenomes.Genome-11.1",
                "2025-07-08T14:40:35+0000",
                6,
                "natalia_kh_23",
                222168,
                "natalia_kh_23:narrative_1751985581559",
                "b83e85f73fb4204770e0a883a9a084f5",
                18616766,
                {
                    "Assembly Object": "201796/117/2",
                    "Domain": "Unknown",
                    "GC content": "0.433",
                    "GTDB_lineage": "d__Bacteria;p__Cyanobacteriota;c__Cyanobacteriia;o__Cyanobacteriales;f__Oscillatoriaceae;g__;s__",
                    "GTDB_source_ver": "214.1",
                    "GTDB_taxon_id": "f__Oscillatoriaceae",
                    "Genetic code": "0",
                    "Genome Type": "Unknown",
                    "MD5": "f715b0ed7460350ac68300b1d7e0fec8",
                    "Name": "Unknown",
                    "Number contigs": "41",
                    "Number of CDS": "5200",
                    "Number of Genome Level Warnings": "8",
                    "Number of Protein Encoding Genes": "5200",
                    "Size": "6634043",
                    "Source": "DRAM annotation pipeline",
                    "Source ID": "t1_scaffold_LH23.fa_assembly.min_contig_length1000bp_DRAM.RAST",
                    "Taxonomy": "d__Bacteria;p__Cyanobacteriota;c__Cyanobacteriia;o__Cyanobacteriales;f__Oscillatoriaceae;g__;s__"
                }
            ],
            "orig_wsid": 201796,
            "path": [
                "222168/4/6"
            ],
            "provenance": [
                {
                    "custom": {},
                    "description": "KBase SDK method run via the KBase Execution Engine",
                    "epoch": 1741932025000,
                    "external_data": [],
                    "input_ws_objects": [
                        "201796/3/1"
                    ],
                    "intermediate_incoming": [],
                    "intermediate_outgoing": [],
                    "method": "run_kb_gtdbtk_classify_wf",
                    "method_params": [
                        {
                            "copy_proximals": "1",
                            "db_ver": "214",
                            "dendrogram_report": "0",
                            "input_object_ref": "natalia_kh_23:narrative_1734165675703/6genomesRef",
                            "keep_intermediates": "0",
                            "min_perc_aa": 10,
                            "output_tree_basename": "GTDB_Tree",
                            "overwrite_tax": "0",
                            "save_trees": "0",
                            "workspace_id": 201796
                        }
                    ],
                    "resolved_ws_objects": [
                        "201796/3/1"
                    ],
                    "service": "kb_gtdbtk",
                    "service_ver": "fe4ea607625541d265c245416f9ec33885d83434",
                    "subactions": [
                        {
                            "code_url": "https://github.com/kbaseapps/kb_gtdbtk",
                            "commit": "fe4ea607625541d265c245416f9ec33885d83434",
                            "name": "kb_gtdbtk",
                            "ver": "fe4ea607625541d265c245416f9ec33885d83434"
                        },
                        {
                            "code_url": "https://github.com/kbaseapps/DataFileUtil",
                            "commit": "0d855560a37f8787ab3bb67e464b9c94b299764e",
                            "name": "DataFileUtil",
                            "ver": "release"
                        },
                        {
                            "code_url": "https://github.com/kbaseapps/AssemblyUtil",
                            "commit": "59855bcb24014c3030e146b98c8d3e70abac1fa1",
                            "name": "AssemblyUtil",
                            "ver": "release"
                        }
                    ],
                    "time": "2025-03-14T06:00:25+0000"
                }
            ],
            "refs": [
                "12570/1/1",
                "201796/117/2"
            ]
        }
    ]
}
